# Supplementary material for: Analysis of Social Determinants of Health and Disability Scores in Leprosy-Affected Persons in Salem, Tamil Nadu, India
Source: Int J Environ Res Public Health. 2018 Dec 6;15(12):2769. doi: 10.3390/ijerph15122769 (PMC6313506; doi:10.3390/ijerph15122769)
Supplement: Supplementary file 1 [file ijerph-15-02769-s001.zip]

Archive with 3 entries (3 files):
- Checklist S2 - STROBE Statement.pdf
- File S1 - Dataset.xlsx
- File S3 - Supplementary data.pdf
